# Supplementary material for: Arabidopsis Plasma Membrane ATPase AHA5 Is Negatively Involved in PAMP-Triggered Immunity
Source: Int J Mol Sci. 2022 Mar 31;23(7):3857. doi: 10.3390/ijms23073857 (PMC8998810; doi:10.3390/ijms23073857)
Supplement: Supplementary file 1 [file ijms-23-03857-s001.zip]

Archive with 1 entries (1 files):
- ijms-1644469-supplementary.pdf
